# Supplementary material for: Identification of Two Flip-Over Genes in Grass Family as Potential Signature of C4 Photosynthesis Evolution
Source: Int J Mol Sci. 2023 Sep 15;24(18):14165. doi: 10.3390/ijms241814165 (PMC10531853; doi:10.3390/ijms241814165)
Supplement: Supplementary file 1 [file ijms-24-14165-s001.zip]

Archive with 1 entries (1 files):
- ijms-2523235-supplementary.pdf
